# Supplementary material for: Insulin Receptor Substrate 1 Signaling Inhibits Foxp3 Expression and Suppressive Functions in Treg Cells through the mTORC1 Pathway
Source: Int J Mol Sci. 2023 Jan 29;24(3):2551. doi: 10.3390/ijms24032551 (PMC9917118; doi:10.3390/ijms24032551)
Supplement: Supplementary file 1 [file ijms-24-02551-s001.zip]

Archive with 1 entries (1 files):
- ijms-2126139-supplementary.pdf
